# Supplementary material for: The Role of Central Sensitization and Emotional Comorbidities in Temporomandibular Involvement Among Patients with Psoriatic Arthritis
Source: Life (Basel). 2026 Apr 21;16(4):697. doi: 10.3390/life16040697 (PMC13118211; doi:10.3390/life16040697)
Supplement: Supplementary file 1 [file life-16-00697-s001.zip]

Archive with 1 entries (1 files):
- life-4222290-supplementary.pdf
